# Supplementary material for: Identification of Iguania Ancestral Syntenic Blocks and Putative Sex Chromosomes in the Veiled Chameleon (Chamaeleo calyptratus, Chamaeleonidae, Iguania)
Source: Int J Mol Sci. 2022 Dec 13;23(24):15838. doi: 10.3390/ijms232415838 (PMC9779593; doi:10.3390/ijms232415838)
Supplement: Supplementary file 1 [file ijms-23-15838-s001.zip]

Archive with 4 entries (4 files):
- Supplementary_materials.v.3.pdf
- Table S4. The homology between the chromosomes of C. calyptratus and genome of A. carolinensis.xlsx
- Table S5. The homology between the chromosomes of C. calyptratus and genome of P. platyrhinos.xlsx
- Table S6. The homology between the chromosomes of C. calyptratus and genome of S. tristichus.xlsx
