# Supplementary material for: Identification of Iguania Ancestral Syntenic Blocks and Putative Sex Chromosomes in the Veiled Chameleon (Chamaeleo calyptratus, Chamaeleonidae, Iguania)
Source: Int J Mol Sci. 2022 Dec 13;23(24):15838. doi: 10.3390/ijms232415838 (PMC9779593; doi:10.3390/ijms232415838)
Supplement: Supplementary file 1 [file ijms-23-15838-s001.zip › Table S4. The homology between the chromosomes of C. calyptratus and genome of A. carolinensis.xlsx]

## Sheet: CCA1
Homology between CCA1 and the scaffolds of Anolis carolinensis.Only the target scaffolds are listed.								Homology between CCA1 and the macrochromosomes of Anolis carolinensis
								Sample	ACA_chromosome	reg_start	reg_end	reg_pos	pd_mean
Sample	ACA_scaffold	ACA_chromosome	reg_start	reg_end	reg_pos	pd_mean		CCA1	chr1	31120	263813816	1225	215475
CCA1	chrUn_GL343434	chr 2	29005	741570	24	30917		CCA1	chr2	513297	199533977	1563	127355
CCA1	chrUn_GL343470	chr 15	4647	318254	8	44755		CCA1	chr3	482098	204389699	936	218052
CCA1	chrUn_GL343625	chr 16	178352	339276	4	53581		CCA1	chr4	588490	156501581	757	206205
CCA1	chrUn_GL343502	chr 16	167616	586112	8	59725		CCA1	chr5	101073	150565252	680	221565
CCA1	chrUn_GL343474	chr 2	34336	470824	8	62302		CCA1	chr6	334238	80383580	391	205223
CCA1	chrUn_GL343457	chr 15	20303	518665	8	71100
CCA1	chrUn_GL343439	chr 15	175551	751510	8	82215									pd-mean - mean pairwise distance (PD, measured in bp) between position on scaffold.
CCA1	chrUn_GL343393	chr 15	27577	869168	11	84076									low values of mean PD - target, higher values of mean PD - contamination
CCA1	chrUn_GL343462	chr 15	208562	546994	5	84510
CCA1	chrUn_GL343390	chr 2	57318	658023	8	85765
CCA1	chrUn_GL343250	chr 2	69938	1980104	22	90894
CCA1	chrUn_GL343258	chr 2	123623	2039105	22	91123
CCA1	chrUn_GL343601	chr 16	86714	389213	4	100771
CCA1	chrUn_GL343556	chr 16	21644	336872	4	105026
CCA1	chrUn_GL343613	chr 15	8850	219984	3	105517
CCA1	chrUn_GL343213	chr 2	30224	2671053	26	105546
CCA1	chrUn_GL343398	chr 16	274417	943857	7	111526
CCA1	chrUn_GL343412	chr 2	347153	835167	5	121926
CCA1	chrUn_GL343198	chr 2	125179	5268962	43	122407
CCA1	chr2		513297	199533977	1563	127355
															position - number of position on scaffold

## Sheet: CCA2
Homology between CCA2 and the scaffolds of Anolis carolinensis.Only the target scaffolds are listed.								Homology between CCA2 and the macrochromosomes of Anolis carolinensis
								Sample	ACA_chromosome	reg_start	reg_end	reg_pos	pd_mean
Sample	ACA_scaffold	ACA_chromosome	reg_start	reg_end	reg_pos	pd_mean		CCA2	chr1	11284	263880314	1672	157856
CCA2	chrUn_GL343605	chr 1	226888	313190	5	21500		CCA2	chr2	5254	199533977	914	218508
CCA2	chrUn_GL343430	chr 1	344864	574879	6	45943		CCA2	chr3	40096	204141917	909	224750
CCA2	chrUn_GL343527	chr 1	63364	335663	6	54422		CCA2	chr4	500953	156301907	674	231471
CCA2	chrUn_GL343455	chr 1	129418	628376	8	71237		CCA2	chr5	174942	149862934	626	239472
CCA2	chrUn_GL343377	chr 1	39428	971637	13	77604		CCA2	chr6	330155	80660595	372	216492
CCA2	chrUn_GL343278	chr 1	257474	1712493	17	90869
CCA2	chrUn_GL343270	chr 1	13118	1864128	20	97348									pd-mean - mean pairwise distance (PD, measured in bp) between position on scaffold.
CCA2	chrUn_GL343302	chr 1	13252	1557361	16	102881									low values of mean PD - target, higher values of mean PD - contamination
CCA2	chrUn_GL343342	chr 1	425264	1062045	7	106037
CCA2	chrUn_GL343280	chr 1	165346	1762837	15	114062
CCA2	chrUn_GL343254	chr 1	260888	1988623	16	115114
CCA2	chrUn_GL343264	chr 1	274597	1925638	15	117885
CCA2	chrUn_GL343214	chr 1	84309	2695052	23	118597
CCA2	chrUn_GL343231	chr 1	159091	2061098	17	118837
CCA2	chrUn_GL343284	chr 1	84264	1631482	14	118969
CCA2	chrUn_GL343333	chr 1	208893	1322932	10	123718
CCA2	chrUn_GL343272	chr 1	113571	1544283	12	130007
CCA2	chrUn_GL343235	chr 1	167378	2119027	16	130056
CCA2	chrUn_GL343266	chr 1	11328	1861444	15	132097
CCA2	chrUn_GL343343	chr 1	76405	1140014	9	132876
CCA2	chrUn_GL343344	chr 1	169499	967619	7	132976
CCA2	chrUn_GL343221	chr 1	546	2554538	20	134374
CCA2	chrUn_GL343325	chr 1	30149	1426044	11	139531									position - number of position on scaffold
CCA2	chrUn_GL343259	chr 1	49144	1761063	13	142557
CCA2	chrUn_GL343237	chr 1	387042	2102616	13	142913
CCA2	chr1		11284	263880314	1672	157856

## Sheet: CCA3
Homology between CCA3 and the scaffolds of Anolis carolinensis. Only the target scaffolds are listed.								Homology between CCA3 and the macrochromosomes of Anolis carolinensis
								Sample	ACA_chromosome	reg_start	reg_end	reg_pos	pd_mean
Sample	ACA_scaffold	ACA_chromosome	reg_start	reg_end	reg_pos	pd_mean		CCA3	chr1	1109687	263632261	1036	253611
CCA3	chrUn_GL343717	chr 18	240453	262153	2	21448		CCA3	chr2	332425	199533974	731	272847
CCA3	chrUn_GL343549	chr 3	154966	301678	5	36586		CCA3	chr3	482098	204133780	1207	168806
CCA3	chrUn_GL343661	chr 18	186836	290338	3	51572		CCA3	chr4	195519	156314651	694	225239
CCA3	chrUn_GL343531	chr 18	82424	398139	6	63114		CCA3	chr5	174942	150565252	557	270453
CCA3	chrUn_GL343349	chr 3/chr 5	351896	670830	6	63759		CCA3	chr6	620856	71619344	255	279490
CCA3	chrUn_GL343357	chr 6	462383	1023992	9	70176		CCA3	chr6	71854331	80660595	76	117377
CCA3	chrUn_GL343433	chr 3	223357	542823	5	79796
CCA3	chrUn_GL343239	chr 3	115270	2097477	22	94322										pd-mean - mean pairwise distance (PD, measured in bp) between position on scaffold.
CCA3	chrUn_GL343435	chr 3	5886	700004	8	99124										low values of mean PD - target, higher values of mean PD - contamination
CCA3	chrUn_GL343337	chr 3/chr 5	290555	889011	7	99688
CCA3	chrUn_GL343297	chr6	232881	1615262	14	106238
CCA3	chrUn_GL343215	chr 3	308052	2468072	21	107945
CCA3	chrUn_GL343321	chr 3	60202	1270681	12	109990
CCA3	chrUn_GL343336	chr 3/chr 5	154214	622392	5	117012
CCA3	chr6	chr 6	71854331	80660595	76	117377
CCA3	chrUn_GL343468	chr 3	5839	608902	6	120517
CCA3	chrUn_GL343368	chr 3	287566	890445	6	120536
CCA3	chrUn_GL343196	chr 3	44311	5746980	47	123902
CCA3	chrUn_GL343262	chr 3	134487	1884676	15	124941
CCA3	chrUn_GL343243	chr 3/chr 5	55869	2058355	16	133412
CCA3	chrUn_GL343331	chr 3	20788	1128654	9	138414
CCA3	chrUn_GL343388	chr 3	62976	961897	7	149751
CCA3	chrUn_GL343268	chr 3	247479	1918069	12	151841
CCA3	chrUn_GL343230	chr 3/chr 5	621962	2159830	11	153725										position - number of position on scaffold
CCA3	chrUn_GL343251	chr 3	47882	1593514	11	154506
CCA3	chrUn_GL343256	chr 3/chr 5	124049	1743676	11	161935
CCA3	chrUn_GL343204	chr 3	273052	4314816	25	168340
CCA3	chr3		482098	204133780	1207	168806

## Sheet: CCA4
Homology between CCA4 and the scaffolds of Anolis carolinensis.Only the target scaffolds are listed.								Homology between CCA4 and the macrochromosomes of Anolis carolinensis
								Sample	ACA_chromosome	reg_start	reg_end	reg_pos	pd_mean
Sample	ACA_scaffold	ACA_chromosome	reg_start	reg_end	reg_pos	pd_mean		CCA4	chr1	333565	263906789	903	292182
CCA4	chrUn_GL343394	chr 4/chr 6	242710	910654	13	55566		CCA4	chr2	691718	199605886	681	292490
CCA4	chrUn_GL343432	chr 4	117819	667389	8	78422		CCA4	chr3	9418	203830545	718	284233
CCA4	chrUn_GL343431	chr 4/chr 6	62507	780728	9	89714		CCA4	chr4	485628	156432546	1087	143525
CCA4	chrUn_GL343365	chr 4	173384	763142	7	98206		CCA4	chr5	19560	150504007	578	260770
CCA4	chrUn_GL343291	chr 4	44119	1598209	16	103539		CCA4	chr6	968212	80533103	279	286175
CCA4	chrUn_GL343319	chr 4	98847	1157530	11	105779
CCA4	chrUn_GL343217	chr 4/chr 6	253060	2505112	22	107183										pd-mean - mean pairwise distance (PD, measured in bp) between position on scaffold.
CCA4	chrUn_GL343485	chr 4	37715	579066	6	108174										low values of mean PD - target, higher values of mean PD - contamination
CCA4	chrUn_GL343311	chr 4/chr 6	145086	1461065	13	109590
CCA4	chrUn_GL343265	chr 4/chr 6	58985	2011214	18	114778
CCA4	chrUn_GL343222	chr 4/chr 6	241941	2609926	20	124572
CCA4	chrUn_GL343269	chr 4/chr 6	232726	1748863	13	126294
CCA4	chrUn_GL343226	chr 4	317462	2088130	15	126364
CCA4	chrUn_GL343244	chr 4/chr 6	61099	2032196	16	131337
CCA4	chrUn_GL343249	chr 4	262838	1456752	10	132558
CCA4	chrUn_GL343207	chr 4/chr 6	282232	4067287	29	135108
CCA4	chr4		485628	156432546	1087	143525
																position - number of position on scaffold

## Sheet: CCA5
Homology between CCA5 and the scaffolds of Anolis carolinensis.Only the target scaffolds are listed.
								Homology between CCA5 and the macrochromosomes of Anolis carolinensis
Sample	ACA_scaffold	ACA_chromosome	reg_start	reg_end	reg_pos	pd_mean		Sample	ACA_chromosome	reg_start	reg_end	reg_pos	pd_mean
CCA5	chrUn_GL343423	chr X (13)	238077	585227	8	49512		CCA5	chr1	278563	263664738	919	286882
CCA5	chrUn_GL343364	chr X (13)	3802	878070	18	51326		CCA5	chr2	40900	199533975	719	277815
CCA5	chrUn_GL343397	chr 3/chr5	456394	870011	8	59028		CCA5	chr3	490105	203976393	733	277956
CCA5	chrUn_GL343417	chr X (13)	25584	790263	11	76365		CCA5	chr4	214140	155966115	554	281617
CCA5	chrUn_GL343425	chr 5	83224	771728	10	76431		CCA5	chr5	51376	150213386	951	158000
CCA5	chrUn_GL343460	chr 3/chr 5	65836	631194	8	80663		CCA5	chr6	73894	80681350	284	284797
CCA5	chrUn_GL343338	chr X (13)	205669	1020884	11	81444
CCA5	chrUn_GL343550	chr X (13)	142986	503326	5	90006										pd-mean - mean pairwise distance (PD, measured in bp) between position on scaffold.
CCA5	chrLGb	chr X (13)	224674	3085241	32	92203										low values of mean PD - target, higher values of mean PD - contamination
CCA5	chrUn_GL343282	chr X (13)	16171	1502747	17	92830
CCA5	chrUn_GL343317	chr 5	90055	1379470	14	99140
CCA5	chrUn_GL343361	chr 5	188090	969314	8	111569
CCA5	chrUn_GL343271	chr 5	157728	1673007	14	116479
CCA5	chrUn_GL343473	chr 3/chr 5	60409	660286	6	119943
CCA5	chrUn_GL343384	chr5	43713	1007332	9	120384
CCA5	chrUn_GL343336	chr 3/chr 5	26863	1137848	10	123321
CCA5	chrUn_GL343256	chr 3/chr 5	95897	1774486	13	139815
CCA5	chrUn_GL343419	chr 3/chr 5	15690	772732	6	151317
CCA5	chrUn_GL343307	chr5	62585	1428215	10	151653
CCA5	chrUn_GL343375	chr5	292266	915470	5	155742
CCA5	chr5		51376	150213386	951	158000
																position - number of position on scaffold

## Sheet: CCA6
Homology between CCA6 and the scaffolds of Anolis carolinensis.Only the target scaffolds are listed.									Homology between CCA6 and the macrochromosomes of Anolis carolinensis
									Sample	ACA_chromosome	reg_start	reg_end	reg_pos	pd_mean
Sample	ACA_scaffold	ACA_chromosome	reg_start	reg_end	reg_pos	pd_mean			CCA6	chr1	57066	32411619	128	254723
CCA6	chrUn_GL343785	chr 6	178918	180762	2	1759			CCA6	chr1	32916596	263884938	816	283361
CCA6	chrUn_GL343991	chr 6	11298	14860	2	3402			CCA6	chr2	332425	199533977	747	266993
CCA6	chrUn_GL343853	chr 6	120485	135933	3	7643			CCA6	chr3	67809	204274641	796	256829
CCA6	chrUn_GL343879	chr 6	55360	131060	5	18800			CCA6	chr4	195519	1238319	6	208503
CCA6	chrUn_GL343620	chr 6	30284	379153	12	31639			CCA6	chr4	1455406	156197475	655	236569
CCA6	chrUn_GL343680	chr 6	17293	253871	8	33709			CCA6	chr5	148569	150134416	536	280310
CCA6	chrUn_GL343895	chr 6	86016	126476	2	40325			CCA6	chr6	163408	80688725	739	109037
CCA6	chrUn_GL343655	chr 6	59627	313529	7	42229
CCA6	chrUn_GL343776	chr 6	47202	179202	4	43882										pd-mean - mean pairwise distance (PD, measured in bp) between position on scaffold.
CCA6	chrUn_GL343279	chr 6	12786	1778480	41	44040										low values of mean PD - target, higher values of mean PD - contamination
CCA6	chrUn_GL343530	chr 6	32547	328320	7	49208
CCA6	chrUn_GL343516	chr 6	66518	467879	9	50059
CCA6	chrUn_GL343660	chr 6	46864	201274	4	51326
CCA6	chrUn_GL343877	chr 6	1894	109341	3	53578
CCA6	chrUn_GL343726	chr 6	104524	162488	2	57894
CCA6	chrUn_GL343466	chr 6	133380	486503	7	58750
CCA6	chrUn_GL343287	chr 6	94186	1657613	26	62461
CCA6	chrUn_GL343606	chr 6	156406	348693	4	63962
CCA6	chrUn_GL343329	chr 6	145529	1263194	14	85868
CCA6	chrUn_GL343449	chr 6	88452	633403	7	90790
CCA6	chrUn_GL343345	chr 6	290922	989757	8	99753
CCA6	chrUn_GL343220	chr 6	526164	2270360	18	102517
CCA6	chr6	chr 6	163408	80688725	739	109037
																position - number of position on scaffold

## Sheet: CCA7
Homology between CCA7 and the scaffolds of Anolis carolinensis. Only the target scaffolds are listed.
Sample	ACA_scaffold	ACA_chromosome	reg_start	reg_end	reg_pos	pd_mean
CCA7	chrUn_GL344088	chr 7	34686	69934	5	8718
CCA7	chrUn_GL344137	chr 14	11649	49632	4	12499
CCA7	chrUn_GL344077	chr 14	50636	97860	4	15590
CCA7	chrUn_GL343555	chr 14	59148	296425	9	29576
CCA7	chrUn_GL343699	chr 14	28941	160598	5	32807
CCA7	chrUn_GL343406	chr 7	99715	748703	18	38107
CCA7	chrUn_GL343545	chr 7	41737	322736	7	46733
CCA7	chrUn_GL343422	chr 7	138507	795987	14	50470
CCA7	chrUn_GL343576	chr 7	64808	420129	7	59151
CCA7	chrUn_GL343578	chr 7	178290	367491	4	62994
CCA7	chrUn_GL343396	chr 7	156747	854518	12	63375
CCA7	chrUn_GL343472	chr 7	69723	553719	8	69065
CCA7	chrUn_GL343197	chr 7	62671	6054772	83	73002
CCA7	chrUn_GL343519	chr 14	116626	560691	7	73945
CCA7	chrUn_GL343238	chr 7	95198	2020298	27	73963
CCA7	chrUn_GL343418	chr 7	54167	581877	8	75320
CCA7	chrUn_GL343616	chr 14	34871	275021	4	79902
CCA7	chrUn_GL343367	chr 7	58573	1038106	12	88982
CCA7	chrUn_GL343354	chr 7	20463	1094711	13	89435
CCA7	chrUn_GL343484	chr 7	13932	579891	7	94262
CCA7	chrUn_GL343322	chr 7	89430	1328196	14	95199
CCA7	chrUn_GL343554	chr 14	40997	406343	4	121629
CCA7	chrLGa	chr 7	94381	6992675	46	153219

## Sheet: CCA8
Homology between CCA8 and the scaffolds of Anolis carolinensis. Only the target scaffolds are listed.
Sample	ACA_scaffold	ACA_chromosome	reg_start	reg_end	reg_pos	pd_mean
CCA8	chrUn_GL343909	chr 9	90989	124067	4	10921
CCA8	chrUn_GL343848	chr 17	15308	96293	5	20107
CCA8	chrUn_GL343743	chr 9	9055	92945	4	27907
CCA8	chrUn_GL343565	chr 17	19660	279494	10	28765
CCA8	chrUn_GL343609	chr 17	31739	304369	10	30191
CCA8	chrUn_GL343665	chr 9	59942	152092	4	30655
CCA8	chrLGh	chr 17	109345	238366	5	32177
CCA8	chrUn_GL343629	chr 17	107726	339756	8	33066
CCA8	chrUn_GL343464	chr 9	106994	698620	18	34709
CCA8	chrUn_GL343594	chr 9	30342	315779	9	35601
CCA8	chrUn_GL343488	chr 9	49160	623057	15	40849
CCA8	chrUn_GL343426	chr 9	414746	784378	10	40995
CCA8	chrUn_GL343615	chr 17	149159	330881	5	45330
CCA8	chrUn_GL343563	chr 9	224315	367748	4	47708
CCA8	chrUn_GL343703	chr 9	15100	215935	5	50111
CCA8	chrUn_GL343276	chr 9	146418	1837888	34	51188
CCA8	chrUn_GL343481	chr 9	123269	623632	10	55506
CCA8	chrUn_GL343566	chr 9	152602	451382	6	59678
CCA8	chrUn_GL343558	chr 9	82276	460111	7	62879
CCA8	chrUn_GL343610	chr 9	21091	346395	6	64971
CCA8	chrUn_GL343635	chr 9	43557	378467	6	66899
CCA8	chrUn_GL343480	chr 9	38957	643558	10	67106
CCA8	chrUn_GL343498	chr 9	29396	450824	7	70146
CCA8	chrUn_GL343568	chr 9	78492	360194	5	70370
CCA8	chrUn_GL343281	chr 9	93846	1654396	20	82071
CCA8	chrUn_GL343514	chr 9	76319	428021	5	87815
CCA8	chrLGf	chr 9	33621	4229998	47	91147
CCA8	chrUn_GL343334	chr 17	72265	1426152	13	112744
CCA8	chrUn_GL343427	chr 9	44150	785972	7	123557
CCA8	chrUn_GL343537	chr 17	9557	420223	4	136785
CCA8	chrUn_GL343308	chr 9	252516	1489639	10	137402

## Sheet: CCA9
Homology between CCA9 and the scaffolds of Anolis carolinensis. Only the target scaffolds are listed.
Sample	ACA_scaffold	ACA_chromosome	reg_start	reg_end	reg_pos	pd_mean
CCA9	chrUn_GL343891	chr 8	55349	102966	4	15713
CCA9	chrUn_GL343539	chr 8	7794	166876	7	26408
CCA9	chrUn_GL343643	chr 8	42074	307252	10	29365
CCA9	chrUn_GL343483	chr 8	156620	579972	15	30123
CCA9	chrUn_GL343509	chr 8	123695	557241	11	43265
CCA9	chrUn_GL343617	chr 8	36535	354875	8	45360
CCA9	chrUn_GL343487	chr 8	9807	620512	14	46896
CCA9	chrUn_GL343295	chr 8	214311	1719350	27	57789
CCA9	chrUn_GL343446	chr 8	147912	669244	10	57821
CCA9	chrUn_GL343663	chr 8	35786	276680	5	60168
CCA9	chrUn_GL343299	chr 8	38747	1620461	24	68653
CCA9	chrUn_GL343227	chr 8	59324	2416616	32	75934
CCA9	chrLGc	chr 8	150377	9023546	101	88645
CCA9	chrUn_GL343454	chr 8	553	751493	7	125063
CCA9	chrUn_GL343441	chr 8	41065	487190	4	148595
CCA9	chrLGd	chr 8	285855	1065044	6	155673

## Sheet: CCA10,11
Homology between CCA10,11 and the scaffolds of Anolis carolinensis. Only the target scaffolds are listed.
Sample	ACA_scaffold	ACA_chromosome	reg_start	reg_end	reg_pos	pd_mean
CCA10,11	chrUn_GL343872	chr 10	42017	85735	4	14394
CCA10,11	chrUn_GL343467	chr 10	347125	409018	5	15324
CCA10,11	chrUn_GL343836	chr 10	7244	126825	5	29796
CCA10,11	chrUn_GL343490	chr 10	6691	562387	17	34644
CCA10,11	chrUn_GL343839	chr 11	25747	132832	4	35589
CCA10,11	chrUn_GL343599	chr 11	7650	357066	10	38684
CCA10,11	chrUn_GL343721	chr 10	11649	220413	6	41663
CCA10,11	chrUn_GL343758	chr 11	48980	178118	4	42957
CCA10,11	chrUn_GL343740	chr 10	28573	210754	5	45438
CCA10,11	chrUn_GL343428	chr 10	88460	666474	13	48058
CCA10,11	chrUn_GL343595	chr 11	43339	284277	6	48114
CCA10,11	chrUn_GL343503	chr 10	280833	477205	5	49012
CCA10,11	chrUn_GL343577	chr 11	46825	311009	6	52788
CCA10,11	chrUn_GL343383	chr 10	237759	645995	8	58256
CCA10,11	chrUn_GL343573	chr 10	2285	456539	8	64803
CCA10,11	chrUn_GL343479	chr 10	61762	650784	10	65336
CCA10,11	chrUn_GL343528	chr 11	119139	511784	7	65403
CCA10,11	chrUn_GL343424	chr 11	291798	651690	6	71888
CCA10,11	chrUn_GL343310	chr 11	610438	1451467	12	76324
CCA10,11	chrUn_GL343363	chr 10	21780	1117767	15	78185
CCA10,11	chrUn_GL343376	chr 11	13547	1035228	14	78513
CCA10,11	chrUn_GL343409	chr 11	27240	741831	10	79262
CCA10,11	chrUn_GL343444	chr 10	173367	577172	6	80699
CCA10,11	chrUn_GL343452	chr 10	202223	464157	4	87119
CCA10,11	chrUn_GL343332	chr 10	225977	841706	8	87886
CCA10,11	chrUn_GL343451	chr 11	37580	746228	9	88486
CCA10,11	chrUn_GL343202	chr 11	54780	4282226	43	100564
CCA10,11	chrUn_GL343351	chr 10	42177	1199600	12	105120
CCA10,11	chrUn_GL343492	chr 10	210658	533133	4	107435
CCA10,11	chrUn_GL343486	chr 10	19346	559713	6	107974
CCA10,11	chrUn_GL343374	chr 10	72026	1072228	10	111062
CCA10,11	chrUn_GL343403	chr 11	346436	943435	6	119336
CCA10,11	chrUn_GL343392	chr 10	218553	954991	7	122664

[truncated: 1 more sheets: CCA12]
