# Supplementary material for: Identification of Iguania Ancestral Syntenic Blocks and Putative Sex Chromosomes in the Veiled Chameleon (Chamaeleo calyptratus, Chamaeleonidae, Iguania)
Source: Int J Mol Sci. 2022 Dec 13;23(24):15838. doi: 10.3390/ijms232415838 (PMC9779593; doi:10.3390/ijms232415838)
Supplement: Supplementary file 1 [file ijms-23-15838-s001.zip › Table S5. The homology between the chromosomes of C. calyptratus and genome of P. platyrhinos.xlsx]

## Sheet: CCA1
Homology between CCA1 and the chromosomes of Phrynosoma platyrhinos
Sample	PPL chromosome	reg_start	reg_end	positions	pd_mean																	pd-mean - mean pairwise distance (PD, measured in bp) between position on scaffold.
CCA1	Chr1	123489	138898072	671	207083																	low values of mean PD - target, higher values of mean PD - contamination
CCA1	Chr1	138961007	138979468	5	4570
CCA1	Chr1	138995357	396163133	1207	213196
CCA1	Chr2	34799	280410214	2258	124158
CCA1	Chr2	280499614	280499759	3	18
CCA1	Chr2	280632440	336447736	499	112017
CCA1	Chr3	687585	178606815	851	209274
CCA1	Chr3	172452	122566247	537	228304
CCA1	Chr4	107270	272911162	1211	225417
CCA1	Chr5	304563	219188282	1034	211849
CCA1	Chr6	41360	129254651	616	210061
CCA1	micro_chr1	148485	31555645	147	215078
CCA1	micro_chr2	94196	27999083	146	192406
CCA1	micro_chr3	1735	26816241	120	225296
CCA1	micro_chr4	23860	26723081	119	226224
CCA1	micro_chr5	1969	25949850	100	262058																	position - number of position on scaffold
CCA1	micro_chr6	160800	23656871	177	133438
CCA1	micro_chr7	155075	20046147	96	209342
CCA1	micro_chr8	160313	16008837	132	120921
CCA1	micro_chr9	128828	15292557	71	216587
CCA1	micro_chr10	32931	11688539	64	184975
CCA1	micro_chr11	64330	8862409	41	219918
Green shading: regions of highest homology
Grey shading: statistical outlier

## Sheet: CCA2
Homology between CCA2 and the chromosomes of Phrynosoma platyrhinos
Sample	PPL chromosome	reg_start	reg_end	positions	pd_mean															pd-mean - mean pairwise distance (PD, measured in bp) between position on scaffold.
CCA2	Chr1	96840	213902052	1482	144302															low values of mean PD - target, higher values of mean PD - contamination
CCA2	Chr1	214045522	214045784	3	44
CCA2	Chr1	214301781	396106954	1124	161832
CCA2	Chr2	322390	336693786	1460	230508
CCA2	Chr3	17437	177970952	766	232578
CCA2	Chr3	75307	122876779	570	215780
CCA2	Chr4	337394	273163127	1151	237200
CCA2	Chr5	401499	219008658	919	238096
CCA2	Chr6	41360	129254655	615	210404
CCA2	micro_chr1	464652	31433507	133	234577
CCA2	micro_chr2	402335	27756227	131	210373
CCA2	micro_chr3	8180	26816240	102	265396
CCA2	micro_chr4	428791	26970833	121	221153
CCA2	micro_chr5	101686	25931123	145	179333
CCA2	micro_chr6	281593	23436406	110	212388
CCA2	micro_chr7	152736	20375670	105	194418															position - number of position on scaffold
CCA2	micro_chr8	120489	15917468	85	188023
CCA2	micro_chr9	41830	15599886	58	272916
CCA2	micro_chr10	41768	11040024	38	297214
CCA2	micro_chr11	67469	8850050	43	209077
Green shading: regions of highest homology
Grey shading: statistical outlier

## Sheet: CCA3
Homology between CCA3 and the chromosomes of Phrynosoma platyrhinos
Sample	PPL chromosome	reg_start	reg_end	positions	pd_mean														pd-mean - mean pairwise distance (PD, measured in bp) between position on scaffold.
CCA3	Chr1	123495	396130465	1552	255279														low values of mean PD - target, higher values of mean PD - contamination
CCA3	Chr2	180576	336693786	1302	258618
CCA3	Chr3	95529	178021017	1063	167473
CCA3	Chr3	146049	123113258	800	153832
CCA3	Chr4	25375	273163126	1193	229094
CCA3	Chr5	273943	218276248	844	258560
CCA3	Chr6	41362	129254655	481	269152
CCA3	micro_chr1	80541	31600474	113	281379
CCA3	micro_chr2	354648	28039413	107	261128
CCA3	micro_chr3	76441	27102861	113	241265
CCA3	micro_chr4	1767	26795963	98	276194
CCA3	micro_chr5	101686	25949850	109	239291
CCA3	micro_chr6	83107	23577046	89	266935
CCA3	micro_chr7	354884	19998573	81	245510
CCA3	micro_chr8	160410	15047732	57	265807
CCA3	micro_chr9	94539	15625849	62	254566														position - number of position on scaffold
CCA3	micro_chr10	41768	11503442	46	254659
CCA3	micro_chr11	67469	8800186	59	150511
Green shading: regions of highest homology

## Sheet: CCA4
Homology between CCA4 and the chromosomes of Phrynosoma platyrhinos
Sample	PPL chromosome	reg_start	reg_end	positions	pd_mean														pd-mean - mean pairwise distance (PD, measured in bp) between position on scaffold.
CCA4	Chr1	123495	395793454	1253	315991														low values of mean PD - target, higher values of mean PD - contamination
CCA4	Chr2	433707	336508100	1089	308850
CCA4	Chr3	822966	176929239	601	293465
CCA4	Chr3	146051	123026238	445	276711
CCA4	Chr4	116726	273163125	1746	156398
CCA4	Chr5	550837	218072811	786	277053
CCA4	Chr6	41360	129254655	418	309823
CCA4	micro_chr1	8596	31606883	94	339731
CCA4	micro_chr2	348342	27747243	112	246795
CCA4	micro_chr3	32931	27242570	84	327796
CCA4	micro_chr4	60604	27023083	102	266922
CCA4	micro_chr5	1761533	25919662	76	322069
CCA4	micro_chr6	2062256	23492193	71	306101
CCA4	micro_chr7	264246	20127128	62	325586
CCA4	micro_chr8	350054	14720812	53	276319
CCA4	micro_chr9	546649	14411132	37	385080														position - number of position on scaffold
CCA4	micro_chr10	435874	11827329	31	379672
CCA4	micro_chr11	67475	8784536	25	363180
Green shading: regions of highest homology

## Sheet: CCA5
Homology between CCA5 and the chromosomes of Phrynosoma platyrhinos
Sample	PPL chromosome	reg_start	reg_end	positions	pd_mean														pd-mean - mean pairwise distance (PD, measured in bp) between position on scaffold.
CCA5	Chr1	123491	396111092	1529	259115														low values of mean PD - target, higher values of mean PD - contamination
CCA5	Chr2	459934	336447743	1222	275137
CCA5	Chr3	651392	178472668	628	283570
CCA5	Chr3	36721	122888087	467	263588
CCA5	Chr4	61039	273163127	1033	264595
CCA5	Chr5	91589	219369970	1471	149100
CCA5	Chr6	41362	129085549	503	257019
CCA5	micro_chr1	18068	31421206	120	263856
CCA5	micro_chr2	368805	28020377	101	276480
CCA5	micro_chr3	8060	26431184	87	307209
CCA5	micro_chr4	43736	26938836	108	251325
CCA5	micro_chr5	366681	26065343	95	273351
CCA5	micro_chr6	77512	23460738	86	275064
CCA5	micro_chr7	38843	20371123	84	244930
CCA5	micro_chr8	120489	15917468	53	303755
CCA5	micro_chr9	97871	15662584	148	105805														position - number of position on scaffold
CCA5	micro_chr10	257063	11846406	48	246546
CCA5	micro_chr11	67469	8423441	35	245727
Green shading: regions of highest homology

## Sheet: CCA6
Homology between CCA6 and the chromosomes of Phrynosoma platyrhinos
Sample	PPL chromosome	reg_start	reg_end	positions	pd_mean														pd-mean - mean pairwise distance (PD, measured in bp) between position on scaffold.
CCA6	Chr1	137474	395060868	1496	264120														low values of mean PD - target, higher values of mean PD - contamination
CCA6	Chr2	489745	336447736	1187	283227
CCA6	Chr3	86893	177878120	593	300278
CCA6	Chr3	75307	123121077	469	262871
CCA6	Chr4	212848	272538288	1059	257348
CCA6	Chr5	117764	218872245	786	278622
CCA6	Chr6	28879	128986972	1168	110421
CCA6	micro_chr1	48927	31534439	102	311701
CCA6	micro_chr2	209975	27747243	109	254932
CCA6	micro_chr3	211791	27129679	73	373821
CCA6	micro_chr4	24812	26832460	115	235122
CCA6	micro_chr5	373712	25819511	76	339236
CCA6	micro_chr6	281964	23675821	67	354411
CCA6	micro_chr7	1056874	20088507	83	232056
CCA6	micro_chr8	17490	15779499	55	291853
CCA6	micro_chr9	97854	15625794	65	242581														position - number of position on scaffold
CCA6	micro_chr10	1021231	11725951	25	445985
CCA6	micro_chr11	4052	8784535	29	313555
Green shading: regions of highest homology

## Sheet: CCA7
Homology between CCA7 and the chromosomes of Phrynosoma platyrhinos
Sample	PPL chromosome	reg_start	reg_end	positions	pd_mean															pd-mean - mean pairwise distance (PD, measured in bp) between position on scaffold.
CCA7	Chr1	84429	396163133	1391	284905															low values of mean PD - target, higher values of mean PD - contamination
CCA7	Chr2	491471	336360244	1256	267578
CCA7	Chr3	46897	178462970	582	307041
CCA7	Chr3	42368	122893239	444	277273
CCA7	Chr4	60317	272935064	1039	262842
CCA7	Chr5	761944	219304379	758	288651
CCA7	Chr6	41368	129254655	450	287738
CCA7	micro_chr1	58868	31628474	382	82776
CCA7	micro_chr2	94196	28039413	153	183790
CCA7	micro_chr3	10943	27157258	132	207162
CCA7	micro_chr4	48365	26896082	124	218228
CCA7	micro_chr5	296832	25919662	109	237196
CCA7	micro_chr6	225185	7789990	67	114541
CCA7	micro_chr6	7936759	11631843	94	39652
CCA7	micro_chr6	11834380	23460717	56	211348
CCA7	micro_chr7	193188	20191056	97	208262															position - number of position on scaffold
CCA7	micro_chr8	350052	15978317	58	274131
CCA7	micro_chr9	34727	15601439	42	379621
CCA7	micro_chr10	241326	11632707	49	237261
CCA7	micro_chr11	67466	8742411	36	247813
Green shading: regions of highest homology

## Sheet: CCA8
Homology between CCA8 and the chromosomes of Phrynosoma platyrhinos
Sample	PPL chromosome	reg_start	reg_end	positions	pd_mean																pd-mean - mean pairwise distance (PD, measured in bp) between position on scaffold.
CCA8	Chr1	123488	396163133	1258	315027																low values of mean PD - target, higher values of mean PD - contamination
CCA8	Chr2	9155	157492594	530	297657
CCA8	Chr2	157508811	157508948	3	11
CCA8	Chr2	157671831	336642792	585	306410
CCA8	Chr3	86893	178084526	528	337717
CCA8	Chr3	302857	122624110	376	326151
CCA8	Chr4	60317	272936576	826	330718
CCA8	Chr5	118424	219226451	675	325043
CCA8	Chr6	41334	85883464	313	275087
CCA8	Chr6	86629296	86629438	3	7
CCA8	Chr6	86693575	129254645	137	312909
CCA8	micro_chr1	130062	31631683	215	147133
CCA8	micro_chr2	94196	28039413	131	214900
CCA8	micro_chr3	85647	27065404	102	267066
CCA8	micro_chr4	18381	26956015	396	68111
CCA8	micro_chr5	101686	25949850	127	205087																position - number of position on scaffold
CCA8	micro_chr6	137359	23559221	129	182922
CCA8	micro_chr7	38843	20438475	102	201910
CCA8	micro_chr8	105317	15917468	55	292776
CCA8	micro_chr9	794494	15607647	51	296225
CCA8	micro_chr10	17008	11681657	204	57377
CCA8	micro_chr11	67469	8111077	25	335111
Green shading: regions of highest homology
Grey shading: statistical outlier

## Sheet: CCA9
Homology between CCA9 and the chromosomes of Phrynosoma platyrhinos
Sample	PPL chromosome	reg_start	reg_end	positions	pd_mean															pd-mean - mean pairwise distance (PD, measured in bp) between position on scaffold.
CCA9	Chr1	123495	396187100	1367	289895															low values of mean PD - target, higher values of mean PD - contamination
CCA9	Chr2	43360	336586987	1149	293106
CCA9	Chr3	616713	177998647	514	345727
CCA9	Chr3	75310	122820827	387	317950
CCA9	Chr4	291842	272909023	910	299861
CCA9	Chr5	273942	219364888	666	329414
CCA9	Chr6	66653	129254655	475	272493
CCA9	micro_chr1	1393911	31061435	110	272133
CCA9	micro_chr2	34527	28052780	399	70299
CCA9	micro_chr3	81866	26263891	94	281480
CCA9	micro_chr4	621766	26824161	75	354049
CCA9	micro_chr5	1969	25967779	95	276180
CCA9	micro_chr6	5401	23594695	95	250901
CCA9	micro_chr7	193188	20088507	92	218585
CCA9	micro_chr8	350060	15917468	49	324268
CCA9	micro_chr9	71531	15582233	58	272073															position - number of position on scaffold
CCA9	micro_chr10	453110	10945310	37	291396
CCA9	micro_chr11	67469	8681433	16	574220
Green shading: regions of highest homology

## Sheet: CCA10,11
Homology between CCA10,11 and the chromosomes of Phrynosoma platyrhinos
Sample	PPL chromosome	reg_start	reg_end	positions	pd_mean																pd-mean - mean pairwise distance (PD, measured in bp) between position on scaffold.
CCA10,11	Chr1	164240	396163133	1316	301095																low values of mean PD - target, higher values of mean PD - contamination
CCA10,11	Chr2	396178	336717695	1105	304593
CCA10,11	Chr3	890949	178150772	556	319346
CCA10,11	Chr3	146052	123037446	366	336648
CCA10,11	Chr4	291842	273007125	855	319292
CCA10,11	Chr5	640167	219029260	698	313287
CCA10,11	Chr6	41360	129085549	441	293237
CCA10,11	micro_chr1	147757	31683825	130	244409
CCA10,11	micro_chr2	209975	28039413	109	257625
CCA10,11	micro_chr3	24096	27114641	268	101374
CCA10,11	micro_chr4	700777	26769182	89	296180
CCA10,11	micro_chr5	1969	26025593	273	95589
CCA10,11	micro_chr6	40069	23535976	95	249906
CCA10,11	micro_chr7	382977	20245347	95	211251
CCA10,11	micro_chr8	150857	15875003	63	253577
CCA10,11	micro_chr9	412927	15664751	58	267536																position - number of position on scaffold
CCA10,11	micro_chr10	675359	11714772	52	216419
CCA10,11	micro_chr11	7844	8011759	25	333459
Green shading: regions of highest homology

[truncated: 1 more sheets: CCA12]
