# Supplementary material for: Identification of Iguania Ancestral Syntenic Blocks and Putative Sex Chromosomes in the Veiled Chameleon (Chamaeleo calyptratus, Chamaeleonidae, Iguania)
Source: Int J Mol Sci. 2022 Dec 13;23(24):15838. doi: 10.3390/ijms232415838 (PMC9779593; doi:10.3390/ijms232415838)
Supplement: Supplementary file 1 [file ijms-23-15838-s001.zip › Table S6. The homology between the chromosomes of C. calyptratus and genome of S. tristichus.xlsx]

## Sheet: CCA1
Homology between CCA1 and the chromosomes of Sceloporus tristichus
Sample	STR chromosome	reg_start	reg_end	positions	pd_mean													pd-mean - mean pairwise distance (PD, measured in bp) between position on scaffold.
CCA1	Chr1	8244	366719390	1782	205861													low values of mean PD - target, higher values of mean PD - contamination
CCA1	Chr2	44234	303733671	2619	115935
CCA1	Chr3	55822	268412930	1285	208962
CCA1	Chr4	53706	249115757	1181	211032
CCA1	Chr5	48342	173297364	924	187663
CCA1	Chr6	120571	164055636	776	211491
CCA1	Chr7	33806	49764373	272	183461
CCA1	Chr8	638128	38554264	171	222993
CCA1	Chr9	83314	36148910	191	189782
CCA1	Chr10	1114633	17546663	84	197942
CCA1	Chr11	152171	11654714	123	94216
Green shading: regions of highest homology
																		position - number of position on scaffold

## Sheet: CCA2
Homology between CCA2 and the chromosomes of Sceloporus tristichus
Sample	STR chromosome	reg_start	reg_end	positions	pd_mean														pd-mean - mean pairwise distance (PD, measured in bp) between position on scaffold.
CCA2	Chr1	149764	366836194	2553	143624														low values of mean PD - target, higher values of mean PD - contamination
CCA2	Chr2	291612	303969867	1433	212027
CCA2	Chr3	562690	267330494	1213	220066
CCA2	Chr4	353457	248997113	1081	230188
CCA2	Chr5	53029	173548239	772	224991
CCA2	Chr6	1378371	163814996	734	221567
CCA2	Chr7	33806	50136990	198	254296
CCA2	Chr8	351295	38380475	170	224988
CCA2	Chr9	502696	36537474	127	285959
CCA2	Chr10	225082	17547008	68	258505
CCA2	Chr11	57694	11654714	49	241564
Green shading: regions of highest homology
																			position - number of position on scaffold

## Sheet: CCA3
Homology between CCA3 and the chromosomes of Sceloporus tristichus
Sample	STR chromosome	reg_start	reg_end	positions	pd_mean													pd-mean - mean pairwise distance (PD, measured in bp) between position on scaffold.
CCA3	Chr1	26739	289334143	1227	235935													low values of mean PD - target, higher values of mean PD - contamination
CCA3	Chr1	289443282	289443433	3	26
CCA3	Chr1	289464716	366700908	310	249916
CCA3	Chr2	174621	303571437	1236	245629
CCA3	Chr3	35467	268618579	1842	145824
CCA3	Chr4	505398	249158678	1132	219805
CCA3	Chr5	210185	173312646	740	234197
CCA3	Chr6	42570	164082575	680	241551
CCA3	Chr7	1127680	50222302	195	253023
CCA3	Chr8	157954	38551123	152	254219
CCA3	Chr9	44393	36278753	143	255134
CCA3	Chr10	67175	16724419	70	241364
CCA3	Chr11	152171	11740117	45	263320
Green shading: regions of highest homology
Grey shading: statistical outlier																		position - number of position on scaffold

## Sheet: CCA4
Homology between CCA4 and the chromosomes of Sceloporus tristichus
Sample	STR chromosome	reg_start	reg_end	positions	pd_mean											pd-mean - mean pairwise distance (PD, measured in bp) between position on scaffold.
CCA4	Chr1	851361	289290456	952	303264											low values of mean PD - target, higher values of mean PD - contamination
CCA4	Chr1	289443285	289443448	3	26
CCA4	Chr1	289579068	366664229	238	325217
CCA4	Chr2	276843	303701427	1080	281170
CCA4	Chr3	48852	268412930	1013	265136
CCA4	Chr4	327691	249247249	1737	143309
CCA4	Chr5	768700	173271040	664	260142
CCA4	Chr6	2130929	163813990	546	296630
CCA4	Chr7	1193971	50219997	153	322506
CCA4	Chr8	217941	20824055	44	479176
CCA4	Chr8	21324168	38179723	71	240743
CCA4	Chr9	502696	36407716	103	351974
CCA4	Chr10	174925	17140401	62	278084
CCA4	Chr11	308301	11654714	42	276699
Green shading: regions of highest homology																position - number of position on scaffold
Grey shading: statistical outlier

## Sheet: CCA5
Homology between CCA5 and the chromosomes of Sceloporus tristichus
Sample	STR chromosome	reg_start	reg_end	positions	pd_mean												pd-mean - mean pairwise distance (PD, measured in bp) between position on scaffold.
CCA5	Chr1	26739	366511244	1298	282524												low values of mean PD - target, higher values of mean PD - contamination
CCA5	Chr2	701437	303544771	1170	259025
CCA5	Chr3	893341	269049106	963	278710
CCA5	Chr4	25403	249251351	923	270272
CCA5	Chr5	550510	173357090	1249	138395
CCA5	Chr6	42050	163785399	570	287734
CCA5	Chr7	867243	49810114	151	326248
CCA5	Chr8	286786	38500141	127	303246
CCA5	Chr9	391026	36437228	113	321810
CCA5	Chr10	124739	16808069	163	102911
CCA5	Chr11	592804	11537313	28	405319
Green shading: regions of highest homology
																	position - number of position on scaffold

## Sheet: CCA6
Homology between CCA6 and the chromosomes of Sceloporus tristichus
Sample	STR chromosome	reg_start	reg_end	positions	pd_mean														pd-mean - mean pairwise distance (PD, measured in bp) between position on scaffold.
CCA6	Chr1	620503	366226163	1494	244839														low values of mean PD - target, higher values of mean PD - contamination
CCA6	Chr2	159760	94431656	372	254064
CCA6	Chr2	94748343	94748475	3	26
CCA6	Chr2	95068046	183296891	325	272272
CCA6	Chr2	183414625	183553285	4	46162
CCA6	Chr2	183947590	303817861	499	240665
CCA6	Chr3	879339	268540380	1112	240877
CCA6	Chr4	73850	249297437	1095	227765
CCA6	Chr5	843784	173413121	725	238314
CCA6	Chr6	222955	115379205	1259	91461
CCA6	Chr6	115589876	163472075	158	304948
CCA6	Chr6	163733108	163875074	5	35438
CCA6	Chr7	617910	49689606	192	256884
CCA6	Chr8	165399	38318775	134	286827
CCA6	Chr9	441093	35730977	141	252037
CCA6	Chr10	174925	17066048	73	234560														position - number of position on scaffold
CCA6	Chr11	393152	11690780	51	225913
Green shading: regions of highest homology
Grey shading: statistical outlier

## Sheet: CCA7
Homology between CCA7 and the chromosomes of Sceloporus tristichus
Sample	STR chromosome	reg_start	reg_end	positions	pd_mean													pd-mean - mean pairwise distance (PD, measured in bp) between position on scaffold.
CCA7	Chr1	217030	366058815	1321	277111													low values of mean PD - target, higher values of mean PD - contamination
CCA7	Chr2	159760	222492508	878	253472
CCA7	Chr2	222534565	222534910	3	24
CCA7	Chr2	222639466	303896561	345	236170
CCA7	Chr3	424972	269004858	1008	266670
CCA7	Chr4	542245	249106700	868	286651
CCA7	Chr5	1030666	172340720	654	262304
CCA7	Chr6	346356	115550964	420	274912
CCA7	Chr6	115670114	140724350	386	64992
CCA7	Chr6	140792443	164102262	110	213801
CCA7	Chr7	265922	50022687	238	209883
CCA7	Chr8	286785	38551123	194	198201
CCA7	Chr9	712841	18554259	85	212349
CCA7	Chr9	18662958	32729919	170	83159
CCA7	Chr9	33476132	36221279	16	182974
CCA7	Chr10	124739	17563092	86	205117													position - number of position on scaffold
CCA7	Chr11	164711	11654714	41	287202
Green shading: regions of highest homology
Grey shading: statistical outlier

## Sheet: CCA8
Homology between CCA8 and the chromosomes of Sceloporus tristichus
Sample	STR chromosome	reg_start	reg_end	positions	pd_mean												pd-mean - mean pairwise distance (PD, measured in bp) between position on scaffold.
CCA8	Chr1	147878	364897724	1190	306733												low values of mean PD - target, higher values of mean PD - contamination
CCA8	Chr2	654248	302307127	999	302214
CCA8	Chr3	387977	268098486	898	298412
CCA8	Chr4	226412	248997103	732	340277
CCA8	Chr5	858106	173557333	627	275839
CCA8	Chr6	21766	163835048	691	237357
CCA8	Chr7	49137	10645745	198	53709
CCA8	Chr7	11237400	50210127	150	261509
CCA8	Chr8	36363	38551123	212	182475
CCA8	Chr9	417917	12822501	234	53154
CCA8	Chr9	12931767	30635024	117	152547
CCA8	Chr9	30761687	36348328	131	42893
CCA8	Chr10	372368	16860868	67	249788
CCA8	Chr11	164711	11148876	40	281590
Green shading: regions of highest homology																	position - number of position on scaffold

## Sheet: CCA9
Homology between CCA9 and the chromosomes of Sceloporus tristichus
Sample	STR chromosome	reg_start	reg_end	positions	pd_mean													pd-mean - mean pairwise distance (PD, measured in bp) between position on scaffold.
CCA9	Chr1	26739	366363386	1299	282186													low values of mean PD - target, higher values of mean PD - contamination
CCA9	Chr2	54311	303701427	1151	263993
CCA9	Chr3	262450	268448649	904	296952
CCA9	Chr4	53710	249082950	899	277270
CCA9	Chr5	53029	90748629	296	307398
CCA9	Chr5	90764093	90764284	3	38
CCA9	Chr5	90926306	173078231	304	271088
CCA9	Chr6	21764	163924407	604	271761
CCA9	Chr7	350924	50393468	187	268995
CCA9	Chr8	99019	15571130	41	386742
CCA9	Chr8	17166724	38565784	409	52352
CCA9	Chr9	141814	36407716	124	294804
CCA9	Chr10	225082	17697597	69	256910
CCA9	Chr11	308301	10120189	40	251545
Green shading: regions of highest homology																		position - number of position on scaffold
Grey shading: statistical outlier

## Sheet: CCA10,11
Homology between CCA10,11 and the chromosomes of Sceloporus tristichus
Sample	STR chromosome	reg_start	reg_end	positions	pd_mean														pd-mean - mean pairwise distance (PD, measured in bp) between position on scaffold.
CCA10,11	Chr1	219417	366395896	1166	314271														low values of mean PD - target, higher values of mean PD - contamination
CCA10,11	Chr2	1717265	303701427	1025	294862
CCA10,11	Chr3	1106524	268322976	862	310315
CCA10,11	Chr4	73850	248833819	802	310515
CCA10,11	Chr5	268910	34359283	126	272683
CCA10,11	Chr5	34492227	34492493	3	82
CCA10,11	Chr5	34615439	173605626	446	312300
CCA10,11	Chr6	21766	127001068	441	288546
CCA10,11	Chr6	127257874	127258081	3	46
CCA10,11	Chr6	127386434	140003817	60	213788
CCA10,11	Chr6	140498787	164059112	240	98485
CCA10,11	Chr7	754416	50365065	361	137730
CCA10,11	Chr8	217941	38551123	155	248864
CCA10,11	Chr9	567255	36154492	139	257829
CCA10,11	Chr10	373425	17404122	64	270292
CCA10,11	Chr11	52279	10921057	36	310483														position - number of position on scaffold
Green shading: regions of highest homology
Grey shading: statistical outlier

[truncated: 1 more sheets: CCA12]
